# Supplementary material for: Integrative Profiling of Phytohormones, Metabolomics, and Transcriptomics Reveals Key Regulators of Cold Tolerance in Cucumber Leaves
Source: Food Sci Nutr. 2025 Mar 2;13(3):e70027. doi: 10.1002/fsn3.70027 (PMC11873373; doi:10.1002/fsn3.70027)
Supplement: Supplementary file 4 — Tables S1–S5 [file FSN3-13-e70027-s004.xlsx]

## Sheet: Supply Table 1
Supply table 1 The analytical conditions of UPLC-ESI-MS/MS system
Process	Conditions
LC Column	Waters ACQUITY UPLC HSS T3 C18 (100 mm×2.1 mm i.d.，1.8 µm)
Solvent system	A:water with 0.04% acetic acid
	B:acetonitrile with 0.04% acetic acid
Gradient program	started at 5% B (0-1 min)
	increased to 95% B (1-8 min),95% B (8-9 min)
	ramped back to 5% B (9.1-12 min)
Flow rate	0.35 mL/min
Temperature	40°C
Injection volume	2 μL

## Sheet: Supply Table 2
Supply Table 2. The primers of 10 DETFs and CsFT
Gene ID	Forward and reverse primers (5’-3’)	Tm(℃)	Amplicon size (bp)
CsaV3_3G012170 AP2/ERF	CCGAGGGCACATACGAATCA	60	143
	CGCAAATTTCCCCCATGGAC
CsaV3_2G005070 bHLH	CCTAACCCTTCCCCTGAAGC	60	90
	ACGAATTGGGTGCGGAGTAA
CsaV3_4G029740 bHLH	AGCGATGGTTGGACAGGAAG	60	153
	TAATTTCGCTGGCCTCCGTT
CsaV3_3G026410 HB->HB-HD-ZIP	ATGCGAAAGGGTGGGTACTG	60	123
	GCGGCTGAAGGATTGGAGAA
CsaV3_3G020650 LOB	TTGAACAGGTCGTCGAGTGG	60	306
	TTTGGGCCTCAACCCAACTT
CsaV3_3G043510 MYB	CCATTGCAGCTAAAGCAGGC	60	193
	TCGTTATCTGTTCGCCCTGG
CsaV3_3G006120 NAC	ACCAGAAACGGGCGATGATT	60	119
	AACTCGCCCAATCGGAATGT
CsaV3_6G012740 NAC	ATGGTTTTTGGGAAACGCCG	60	146
	CCGCCGTGCTTTCTATCTCT
CsaV3_1G041270 Tify	GTTCCCACTCGCAACCAAAC	60	186
	CCATGAATTCTCGCCGGTCT
CsaV3_1G044210 FT	GAGTCGAGATTGGTGGGACC	60	247
	GCGTACACTGTTTGCCTTCC
Actin	CGCTCTTCTTGCTTTCACCCTT	60	618
	TACCTTGCCTTGGAGTATTTGG

## Sheet: Supply Table 3
Supply Table 3 The information of 17 differential accumulated endogenous hormone in Figure 1
Index	Compounds	Class	cpd_ID	kegg_map	RL_vs_LL_Log2FC	RL_vs_SL_Log2FC	SL_vs_LL_Log2FC
ABA-GE	ABA-glucosyl ester	ABA	-	-	--	-1.1492270490361238	--
TRP	L-tryptophan	Auxin	C00078	ko00260,ko00380,ko00400,ko00901,ko00966,ko00970,ko00996,ko01100,ko01110,ko01210,ko01230,ko01240	--	2.6556556815256966	-2.5647262672516304
OxIAA	2-oxindole-3-acetic acid	Auxin	-	-	inf	--	inf
IAA-Glc	1-O-indol-3-ylacetylglucose	Auxin	-	-	--	-1.4820930749910233	--
ICA	Indole-3-carboxylic acid	Auxin	C19837	-	3.694801260844988	--	3.1903632753908253
IAN	3-Indoleacetonitrile	Auxin	-	-	4.189042740984046	--	3.588630897868008
ICAld	Indole-3-carboxaldehyde	Auxin	C08493	-	3.39857940248178	--	3.029934479261852
oT9G	ortho-Topolin-9-glucoside	CK	-	-	--	inf	-inf
2CltZ	2-Chloro-trans-zeatin	CK	-	-	--	inf	-inf
K9G	Kinetin-9-glucoside	CK	-	-	-1.8299330448348965	-1.4891949931945494	--
DHZ7G	Dihydrozeatin-7-glucoside	CK	-	-	1.523157580105437	2.050005198746479	--
oT	ortho-Topolin	CK	-	-	1.0468615249067332	--	--
iP9G	N6-Isopentenyl-adenine-9-glucoside	CK	-	-	-1.3336265310797089	--	-2.0259086440734118
2MeSiP	2-Methylthio-N6-isopentenyladenine	CK	-	-	-2.754887502163468	-inf	inf
pT9G	4-[[(9-beta-D-Glucopyranosyl-9H-purin-6-yl)amino]methyl]phenol	CK	-	-	--	2.4993413247583027	-2.013554466617111
GA53	Gibberellin A53	GA	C06094	ko00904,ko01100,ko01110	inf	inf	--
GA3	Gibberellin A3	GA	C01699	ko00904,ko01110	--	-2.0801526584501606	1.978786404482536
GA15	Gibberellin A15	GA	C14162	-	--	-1.2719901502972448	1.251905333363794
GA24	Gibberellin A24	GA	C11861	ko00904,ko01100,ko01110	--	-1.1220537326541564	1.1251214261115259
GA7	Gibberellin A7	GA	C11867	ko00904,ko01110	1.79652047802245	--	2.0005118662607853
OPC-6	3-oxo-2-(2-(Z)-Pentenyl)cyclopentane-1-hexanoic acid	JA	-	-	-inf	--	-inf
JA	Jasmonic acid	JA	C08491	ko00592,ko01100,ko01110,ko04075	-2.037099702924462	-2.078227597676497	--
JA-Phe	N-[(-)-Jasmonoyl]-(l)-phenalanine	JA	-	-	--	--	-1.0360777140854769
OPC-4	3-oxo-2-(2-(Z)-Pentenyl) cyclopentane-1-butyric acid	JA	-	-	--	1.5682542068020338	-1.8883196205757409
ST	（±）Strigol	SL	C09190	ko00906,ko01110	-1.886777105795528	-inf	inf

## Sheet: Supply Table 4
Supply Table 4 The information of DAMs in cucumber leaves
Index	Q1 (Da)	Q3 (Da)	Molecular weight (Da)	Formula	Ionization model	Compounds	Class I	Class II	CAS	Level	LL-1	LL-2	LL-3	RL-1	RL-2	RL-3	SL-1	SL-2	SL-3	QC01	QC02	QC03	cpd_ID	kegg_map	RL_vs_LL_VIP	RL_vs_LL_P-value	RL_vs_LL_Fold_Change	RL_vs_LL_Log2FC	RL_vs_LL_Type	RL_vs_SL_VIP	RL_vs_SL_P-value	RL_vs_SL_Fold_Change	RL_vs_SL_Log2FC	RL_vs_SL_Type	SL_vs_LL_VIP	SL_vs_LL_P-value	SL_vs_LL_Fold_Change	SL_vs_LL_Log2FC	SL_vs_LL_Type
Lmzn001983	375.13	135.045	376.137	C16H24O10	[M-H]-	D-Threo-guaiacylglycerol-7-O-β-D-glucoside	Phenolic acids	Phenolic acids	-	1	9	9	9	17516.8	11277.4	11809.1	9	9	9	100616	100451	100709	-	-	1.92048	0.0211141	0.00066497	-10.5544	down	2.21772	0.0211141	0.00066497	-10.5544	down	--	--	--	--	--
pmn001370	681.24	519.188	682.247	C32H42O16	[M-H]-	Pinoresinol-4,4'-O-di-O-glucoside	Lignans and Coumarins	Lignans	63902-38-5	1	11012.9	9	9562.6	9	9	9	9	9	9	268191	268863	267366	-	-	1.35961	0.185528	762.388	9.57438	up	--	--	--	--	--	1.50675	0.185528	762.388	9.57438	up
Lmbp000728	121.065	77.0388	120.058	C8H8O	[M+H]+	(S)-2-Phenyloxirane	Phenolic acids	Phenolic acids	20780-54-5	1	9	9	9	9	9	9	239809	143663	141221	2.26532e+07	2.24444e+07	2.27977e+07	C20782	ko01100	--	--	--	--	--	2.21125	0.0327717	19433.1	14.2462	up	2.08644	0.0327717	5.14587e-05	-14.2462	down
Jmwn002494	325.092	119.05	326.1	C15H18O8	[M-H]-	(2E)-3-[4-(β-D-glucopyranoside)-phenylacrylic]-acid	Phenolic acids	Phenolic acids	-	1	9	9	9	35831.1	19957.8	37227.9	49454.8	41971.5	65250.4	241182	240337	237409	-	-	1.91875	0.0304757	0.00029027	-11.7503	down	--	--	--	--	--	2.08834	0.0168318	0.000172329	-12.5025	down
Lmhp001732	263.13	70.066	262.132	C14H18N2O3	[M+H]+	L-Prolyl-L-Phenylalanine	Amino acids and derivatives	Amino acids and derivatives	13589-02-1	2	26873.8	77976.8	79849	9	9	9	92284.1	57209.4	61026.8	193861	189153	188401	-	-	1.91205	0.0711096	6840.72	12.7399	up	2.21149	0.0241676	7797.05	12.9287	up	--	--	--	--	--
Lmhp010908	536.371	184.073	535.364	C27H54NO7P	[M+H]+	LysoPC 19:1	Lipids	LPC	-	1	107478	198773	171120	9	9	9	9	9	9	611732	617128	634748	-	-	1.91757	0.0276638	17680.4	14.1099	up	--	--	--	--	--	2.08801	0.0276638	17680.4	14.1099	up
Lmsn004970	503.12	179.036	504.127	C24H24O12	[M-H]-	3,6-Di-O-caffeoyl glucose*	Phenolic acids	Phenolic acids	-	2	543543	261293	167977	89594.4	205382	502895	75951.8	55018.4	303264	83159.8	80614.3	84133.4	-	-	--	--	--	--	--	--	--	--	--	--	1.20659	0.270675	2.2403	1.16369	up
pmb0863	492.308	184.073	491.301	C24H46NO7P	[M+H]+	LysoPC 16:2(2n isomer)	Lipids	LPC	-	1	809154	1.44757e+06	1.05589e+06	670821	273629	409069	992060	981003	712368	418933	428522	409910	-	-	1.56886	0.0508993	2.44741	1.29126	up	--	--	--	--	--	--	--	--	--	--
pma1303	492.308	184.073	491.301	C24H46NO7P	[M+H]+	LysoPC 16:2	Lipids	LPC	-	1	600926	958365	817672	486008	343980	259075	671110	676725	494426	279470	269272	266293	-	-	1.64043	0.0329125	2.18258	1.12603	up	--	--	--	--	--	--	--	--	--	--
pmp001270	494.324	184.073	493.317	C24H48NO7P	[M+H]+	LysoPC 16:1	Lipids	LPC	76790-27-7	1	2.64745e+06	1.084e+07	7.3376e+06	4.77217e+06	1.59739e+06	1.31044e+06	2.89483e+06	3.32855e+06	2.26289e+06	1.55342e+06	1.62704e+06	1.62928e+06	-	-	1.22392	0.198301	2.7116	1.43914	up	--	--	--	--	--	1.41361	0.223729	2.45397	1.29512	up
Zmtn001661	315.106	153.019	316.116	C14H20O8	[M-H]-	Vanilloloside	Phenolic acids	Phenolic acids	74950-96-2	2	210023	228451	245821	9	9	9	287412	227990	224861	525384	553994	533542	-	-	1.91913	0.00204704	25344.3	14.6294	up	2.21556	0.0067326	27417.1	14.7428	up	--	--	--	--	--
Lmhp007598	534.355	184.073	533.348	C27H52NO7P	[M+H]+	LysoPC 19:2(2n isomer)	Lipids	LPC	-	2	9	9	9	214872	199774	131067	273043	458190	283606	600376	583944	565496	-	-	1.91946	0.0195157	4.94766e-05	-14.3029	down	--	--	--	--	--	2.08495	0.0300814	2.66052e-05	-15.1979	down
Lmrn002746	131.071	85.0654	132.079	C6H12O3	[M-H]-	2-Hydroxy-4-methylpentanoic acid	Organic acids	Organic acids	498-36-2	3	113156	137243	116906	77071.2	41042.4	42041.7	94144.6	45519.1	91462.6	56987.5	54469	57979.3	-	-	1.69233	0.01206	2.29343	1.19751	up	--	--	--	--	--	--	--	--	--	--
mws0213	151.061	71	152.069	C5H12O5	[M-H]-	Ribitol	Others	Saccharides	488-81-3	3	17252.3	29902.3	26533.8	88049.2	84118.6	18960.8	24727.3	75941	77792.5	24152.3	23352.9	25072.4	C00474	ko00040,ko00740,ko01100	1.15647	0.220252	0.385543	-1.37504	down	--	--	--	--	--	1.42299	0.17758	0.412911	-1.2761	down
mws0437	151.061	71	152.069	C5H12O5	[M-H]-	D-Arabitol	Others	Saccharides	488-82-4	3	17252.3	29902.3	26533.8	88049.2	84118.6	18960.8	24727.3	75941	77792.5	24152.3	23352.9	25072.4	C01904	ko00040,ko01100	1.15647	0.220252	0.385543	-1.37504	down	--	--	--	--	--	1.42299	0.17758	0.412911	-1.2761	down
Lmhp008718	506.324	184.073	505.317	C25H48NO7P	[M+H]+	LysoPC 17:2	Lipids	LPC	-	1	295365	539942	329173	182219	210567	183025	343398	435284	324147	329912	319022	306053	-	-	1.66903	0.122283	2.02233	1.01602	up	--	--	--	--	--	--	--	--	--	--
Lssp210056	465.103	303.05	464.096	C21H20O12	[M+H]+	Quercetin3-O-galactoside	Flavonoids	Other Flavonoids	-	1	877887	577099	994109	9	9	9	9	9	9	303245	320012	327751	-	-	1.91853	0.0223895	90707.2	16.4689	up	--	--	--	--	--	2.08872	0.0223895	90707.2	16.4689	up
MWS0550	133.065	55.0176	132.058	C9H8O	[M+H]+	Cinnamaldehyde	Phenolic acids	Phenolic acids	14371-10-9	3	70006	12223.8	37844.8	9	9	9	9	9	9	97291.9	90388.5	91392.8	C00903	ko00940,ko01100,ko01110	1.90521	0.139018	4447.2	12.1187	up	--	--	--	--	--	2.0719	0.139018	4447.2	12.1187	up
mws4075	469.332	425.4	470.34	C30H46O4	[M-H]-	Hypoglycyrrhizic acid(β)	Terpenoids	Triterpene	471-53-4	1	9	9	9	2618.59	706.606	9	9	9	9	97143.5	96358.7	90195.4	-	-	1.36915	0.293132	0.00809789	-6.94824	down	1.56448	0.293132	0.00809789	-6.94824	down	--	--	--	--	--
Lmsn108201	779.458	617.41	780.466	C42H68O13	[M-H]-	Lucyoside H	Terpenoids	Triterpene Saponin	-	2	9	9	9	1206.95	884.01	725.42	1496.56	721.931	1320.47	74583	72663.4	68296.7	-	-	1.91916	0.0224404	0.00958676	-6.70474	down	--	--	--	--	--	2.08302	0.0378432	0.00762936	-7.03422	down
Lmsn008201	779.458	617.41	780.466	C42H68O13	[M-H]-	Acutoside A	Terpenoids	Triterpene Saponin	-	2	9	9	9	1206.95	884.01	725.42	1496.56	721.931	1320.47	74583	72663.4	68296.7	-	-	1.91916	0.0224404	0.00958676	-6.70474	down	--	--	--	--	--	2.08302	0.0378432	0.00762936	-7.03422	down
HJN087	433.12	271.065	434.121	C21H22O10	[M-H]-	Naringenin-4'-O-glucoside	Flavonoids	Flavanones	-	1	6.0515e+07	4.28342e+07	3.20179e+07	1.4794e+07	2.30667e+07	2.94629e+07	1.893e+07	3.93335e+07	2.86287e+07	1.73114e+07	1.87161e+07	1.88432e+07	-	-	1.54746	0.0938196	2.01069	1.00769	up	--	--	--	--	--	--	--	--	--	--
Lmdn004267	357.134	151.044	358.142	C20H22O6	[M-H]-	Epipinoresinol*	Lignans and Coumarins	Lignans	24404-50-0	1	9	9	9	9	9	9	11630.1	6954.7	10881.6	115622	106681	116328	-	-	--	--	--	--	--	2.20982	0.0211406	1091.35	10.0919	up	2.08764	0.0211406	0.0009163	-10.0919	down
mws1060	267.074	135	268.081	C10H12N4O5	[M-H]-	9-(Arabinosyl)hypoxanthine	Nucleotides and derivatives	Nucleotides and derivatives	7013-16-3	1	275725	414994	273098	52078.9	136766	234212	317960	196121	251145	1.05795e+06	961034	991089	-	-	1.43486	0.0635789	2.27822	1.18791	up	--	--	--	--	--	--	--	--	--	--
pmf0392	317.102	167.038	316.095	C17H16O6	[M+H]+	Persicogenin (5,3'-dihydroxy-7,4'-dimethoxyflavanone)	Flavonoids	Flavanones	28590-40-1	3	121248	119033	37672.7	22108.4	32598.1	27939.3	29835.9	97208.2	43517.8	29151.5	28798.2	26442.1	-	-	1.56185	0.139866	3.36319	1.74983	up	1.53766	0.289081	2.06377	1.04528	up	--	--	--	--	--
Smpn011792	471.34	471.34	472.355	C30H48O4	[M-H]-	2,3-Dihydroxy-12-ursen-28-oic acid	Terpenoids	Triterpene	-	3	9	9	9	9	9	9	51436.5	9	52882.9	4.73227e+06	5.26396e+06	4.93071e+06	-	-	--	--	--	--	--	1.48458	0.183582	3864.01	11.9159	up	1.51315	0.183582	0.000258798	-11.9159	down
pmn001705	471.348	471.35	472.355	C30H48O4	[M-H]-	3,24-Dihydroxy-17,21-semiacetal-12(13)oleanolic fruit	Terpenoids	Triterpene	-	2	9	9	9	9	9	9	103018	115033	112690	3.23253e+06	3.60486e+06	3.51832e+06	-	-	--	--	--	--	--	2.21948	0.00111096	12249.7	13.5805	up	2.08744	0.00111096	8.16349e-05	-13.5805	down
Zmjp003163	211.133	55.0542	210.126	C12H18O3	[M+H]+	Jasmonic acid	Organic acids	Organic acids	77026-92-7	1	273410	426157	423467	632536	360343	288233	454376	1.25713e+06	894653	359265	330362	369507	C08491	ko00592,ko01100,ko01110,ko04075	--	--	--	--	--	1.57024	0.188352	2.03429	1.02453	up	1.55146	0.161765	0.430916	-1.21452	down
mws1610	471.348	471.348	472.355	C30H48O4	[M-H]-	Maslinic acid	Terpenoids	Triterpene	4373-41-5	2	9	9	9	346031	108010	9	9	9	9	6.88732e+06	7.43106e+06	6.6258e+06	C16939	-	1.37753	0.276852	5.94647e-05	-14.0376	down	1.57845	0.276852	5.94647e-05	-14.0376	down	--	--	--	--	--
Zmjn012003	471.344	471.344	472.355	C30H48O4	[M-H]-	Gypensapogenin F	Terpenoids	Triterpene	-	1	9	9	9	327320	87508.4	9	61324.9	9	31391.9	7.6369e+06	8.14535e+06	7.16922e+06	-	-	1.37708	0.29313	6.50857e-05	-13.9073	down	--	--	--	--	--	1.5102	0.223007	0.000291181	-11.7458	down
Lmfn004769	585.089	301.035	586.096	C27H22O15	[M-H]-	Quercetin-3-O-(4''-O-galloyl)arabinoside	Flavonoids	Flavonols	-	3	736550	336512	843259	119383	184612	488953	422358	407124	179038	216157	215155	190365	-	-	1.36893	0.128648	2.4167	1.27304	up	--	--	--	--	--	--	--	--	--	--
Lmbn002648	163.04	119.05	164.047	C9H8O3	[M-H]-	α-Hydroxycinnamic Acid*	Phenolic acids	Phenolic acids	5801-57-0	2	2.26299e+06	4.20379e+06	1.99246e+06	8.94471e+06	4.81709e+06	2.48971e+06	4.70014e+06	1.2125e+07	4.7328e+06	3.50554e+06	3.05584e+06	3.46166e+06	C02763	ko00360,ko01100	--	--	--	--	--	--	--	--	--	--	1.56262	0.2136	0.392395	-1.34962	down
pme1137	140.034	94	139.027	C6H5NO3	[M+H]+	6-Hydroxynicotinic acid	Alkaloids	Pyridine alkaloids	5006-66-6	3	9	9	9	197380	144437	302089	240829	241174	220194	260328	297276	297527	C01020	ko00760,ko01100	1.91759	0.043558	4.19316e-05	-14.5416	down	--	--	--	--	--	2.08729	0.000877105	3.84508e-05	-14.6666	down
Lmzn006795	453.339	453.34	454.345	C30H46O3	[M-H]-	Ursonic acid	Terpenoids	Triterpene	6246-46-4	2	258268	18780	3.47601e+06	354570	33064.2	9	234742	38977.9	9	903298	782706	906245	-	-	--	--	--	--	--	--	--	--	--	--	1.12283	0.407407	13.7108	3.77725	up
Lmqn012798	453.337	453.337	454.345	C30H46O3	[M-H]-	Urs-12(13)-en-3-one-28-oic acid	Terpenoids	Triterpene	-	2	258268	18780	3.47601e+06	354570	33064.2	9	234742	38977.9	9	903298	782706	906245	-	-	--	--	--	--	--	--	--	--	--	--	1.12283	0.407407	13.7108	3.77725	up
Rfmb26201	621.219	417.156	622.226	C30H38O14	[M-H]-	Syringaresinol-4'-O-(6''-acetyl)glucoside	Lignans and Coumarins	Lignans	-	3	42263	27874.1	21358	52980.4	91464.6	36292.2	103236	30375.2	53227.5	62129	70734.2	73068.6	-	-	--	--	--	--	--	--	--	--	--	--	1.34382	0.274818	0.489702	-1.03002	down
pmn001738	403.125	223.1	404.132	C17H24O11	[M-H]-	Oleoside 11-methyl ester	Terpenoids	Monoterpenoids	60539-23-3	3	9	9	9	9	9	9	12771.5	33338.2	20936.3	117507	115940	100554	-	-	--	--	--	--	--	2.22433	0.0647504	2483.18	11.278	up	2.07995	0.0647504	0.000402709	-11.278	down
pme3732	244.093	112	243.085	C9H13N3O5	[M+H]+	Cytidine	Nucleotides and derivatives	Nucleotides and derivatives	65-46-3	3	9	9	9	150957	105658	91235	122889	143749	122849	150915	177528	172497	C00475	ko00240,ko01100,ko01232,ko02010	1.92031	0.0232448	7.76199e-05	-13.6532	down	--	--	--	--	--	2.08691	0.00286182	6.93219e-05	-13.8163	down
Jmwn002172	315.11	135.04	316.116	C14H20O8	[M-H]-	3,4-dihydroxyphenylethanol-β-D-glucopyranoside	Phenolic acids	Phenolic acids	-	2	9	9	9	9	9	9	10787	4318.53	24621.2	38723.6	41133.1	45916.4	-	-	--	--	--	--	--	2.1893	0.157703	1471.36	10.5229	up	2.07481	0.157703	0.000679644	-10.5229	down
mws0748	353.088	191.055	354.095	C16H18O9	[M-H]-	1-Caffeoylquinic acid	Phenolic acids	Phenolic acids	1241-87-8	3	12943.1	6661.24	8688.77	5936.5	17151.6	10477.9	9	9	9	33692.9	28287.9	32307.2	-	-	--	--	--	--	--	2.20803	0.0753991	0.000804385	-10.2798	down	2.08266	0.0364945	1047.89	10.0333	up
Lmmn002274	521.203	359.149	522.21	C26H34O11	[M-H]-	Isolariciresinol-9'-O-glucoside	Lignans and Coumarins	Lignans	63358-12-3	2	9	9	9	15033.7	9	22622.4	17790.8	8877.96	9072.85	105177	121324	124842	-	-	1.38296	0.19961	0.000716844	-10.4461	down	--	--	--	--	--	2.0838	0.055887	0.000755421	-10.3704	down
Hmcn001884	463.089	301.03	464.096	C21H20O12	[M-H]-	6-Hydroxyluteolin 5-glucoside	Flavonoids	Flavones	-	2	730977	324106	839777	9	310139	293282	457473	309099	257285	273075	227907	253237	-	-	1.03704	0.0936174	3.14015	1.65083	up	--	--	--	--	--	--	--	--	--	--
HJAP048	213.075	195.066	212.069	C10H12O5	[M+H]+	2,4,5-Trimethoxybenzoic acid	Phenolic acids	Phenolic acids	-	3	15031.8	6923.46	11156.6	13646.5	2598.46	9	21719.9	8727.2	3365.36	53698.9	51158.5	44839.5	-	-	--	--	--	--	--	1.03412	0.445154	2.08026	1.05676	up	--	--	--	--	--
mws0043	403.139	373.096	402.132	C21H22O8	[M+H]+	Nobiletin (5,6,7,8,3',4'-Hexamethoxyflavone)	Flavonoids	Flavones	478-01-3	2	43034.6	8414.25	16132.9	15585	13814.1	13629.3	9338.81	5603.34	6932.19	34306.3	29624.9	29054.4	C10112	-	--	--	--	--	--	--	--	--	--	--	1.39571	0.283029	3.08954	1.62739	up
pme0057	136.043	118.1	135.035	C4H9NO2S	[M+H]+	L-Homocysteine	Amino acids and derivatives	Amino acids and derivatives	6027-13-0	3	9	9	9	16011.3	19038.8	21556.3	21750.5	16583.8	19259.9	23686.4	19979.5	20427.3	C00155	ko00270,ko00920,ko01100,ko01110,ko01230	1.91747	0.00714658	0.000476977	-11.0338	down	--	--	--	--	--	2.08791	0.0059897	0.000468797	-11.0587	down
pma0791	521	273	520.122	C24H24O13	[M+H]+	Naringenin-7-O-(6''-malonyl)glucoside	Flavonoids	Flavanones	-	3	1.14699e+07	4.95353e+06	9.61102e+06	1.04826e+06	2.44015e+06	5.4599e+06	1.96649e+06	4.80068e+06	3.12729e+06	3.11143e+06	2.57087e+06	2.95275e+06	-	-	1.47139	0.0803626	2.90943	1.54074	up	--	--	--	--	--	1.69599	0.0928834	2.63122	1.39573	up
MWSmce439	147.046	119.051	148.052	C9H8O2	[M-H]-	3,4-Dihydrocoumarin	Lignans and Coumarins	Coumarins	119-84-6	2	3150.68	4982.49	7540.54	3725.04	5609.49	1306.54	9	9	9	468200	544801	570967	C02274	ko00999	--	--	--	--	--	2.19562	0.104781	0.00253734	-8.62247	down	2.0898	0.0547298	580.508	9.18117	up
Hmln002199	505.101	300.033	506.107	C23H22O13	[M-H]-	Quercetin-3-O-(6''-O-acetyl)galactoside	Flavonoids	Flavonols	-	1	99604.8	194398	259194	138954	200174	218144	639420	440247	181713	130740	122041	106162	-	-	--	--	--	--	--	1.42278	0.215695	2.26349	1.17855	up	1.2617	0.209855	0.438565	-1.18914	down
pmb0478	455.155	147.4	454.147	C21H26O11	[M+H]+	Coumarin O-rutinoside	Lignans and Coumarins	Coumarins	-	3	3948.38	7073.68	10220.9	9	9	9	2391.89	9996.63	9450.97	11299.3	14018.1	12940.5	-	-	1.91181	0.0597424	786.775	9.61981	up	2.21913	0.0971957	808.87	9.65976	up	--	--	--	--	--
MWSmce675	271.083	108.022	272.09	C12H16O7	[M-H]-	Arbutin	Phenolic acids	Phenolic acids	497-76-7	1	99612.9	150685	55266.4	247292	124560	152347	298966	218015	161705	171238	144821	140752	C06186	ko00010	--	--	--	--	--	--	--	--	--	--	1.67392	0.0697379	0.450228	-1.15127	down
Lmhp007836	448.246	307.227	447.239	C21H38NO7P	[M+H]+	LysoPE 16:3	Lipids	LPE	-	2	44901.1	81276.2	51926.3	28398.9	31891	19752.5	64558.6	79039.9	28078.1	34721.9	38934.2	31107.2	-	-	1.6516	0.087455	2.22512	1.15388	up	1.55402	0.175989	2.14482	1.10086	up	--	--	--	--	--
Lmyn003971	521.203	359.149	522.21	C26H34O11	[M-H]-	Dihydrodehydrodiconiferyl alcohol-4-O-glucoside	Lignans and Coumarins	Lignans	-	2	10940.8	23347.8	48889.4	29373.2	15716.6	9	9	9	9	145286	128863	114553	-	-	--	--	--	--	--	1.58008	0.218585	0.000598685	-10.7059	down	2.08732	0.131223	3080.67	11.589	up
mws1138	551.151	303.043	550.144	C24H26N2O13	[M+H]+	Betanin (Betanidin-5-O-glucoside)	Alkaloids	Plumerane	7659-95-2	2	344529	180804	469012	57921.4	110613	196787	225571	278646	115863	156368	123401	147881	C08540	ko00965,ko01110	1.4831	0.112187	2.72184	1.44458	up	--	--	--	--	--	--	--	--	--	--
Lmwp102904	219.15	174.092	218.142	C13H18N2O	[M+H]+	N,N-Dimethyl-5-methoxytryptamine	Alkaloids	Plumerane	1019-45-0	2	9	5470.12	5546.66	9	9	9	8828.64	9	7154.11	389118	303608	363153	C08309	-	1.35071	0.183523	408.362	8.67371	up	1.48182	0.187958	592.287	9.21015	up	--	--	--	--	--
pma0134	121.042	93.058	120.042	C4H8O4	[M+H]+	D-Threose	Others	Saccharides	95-43-2	3	22396.5	24823.1	18378.5	31278.9	27557.7	76455.6	54039.9	88220.5	54298	53859.9	49388.5	63049.8	C06463	-	1.29443	0.276593	0.484863	-1.04435	down	--	--	--	--	--	1.97621	0.0578852	0.333734	-1.58323	down
Lmbn005172	165.056	119.05	166.063	C9H10O3	[M-H]-	2,6-Dimethoxybenzaldehyde	Phenolic acids	Phenolic acids	3392-97-0	3	32006.1	23777.7	16394.9	66485.7	33633.3	41294.9	71018.9	64959.7	61447.4	31824	39698.9	40153.9	-	-	--	--	--	--	--	--	--	--	--	--	1.98984	0.00287947	0.365599	-1.45167	down
MWSmce134	453.347	453.347	454.345	C30H46O3	[M-H]-	Betulonic acid	Terpenoids	Triterpene	4481-62-3	3	273784	27049.2	3.49119e+06	351215	40576.3	23505.4	80112.8	73671.2	9	1.0078e+06	793998	982701	-	-	--	--	--	--	--	--	--	--	--	--	1.21447	0.390654	24.6567	4.62391	up
mws1024	147.045	129	148.052	C9H8O2	[M-H]-	p-Coumaraldehyde	Phenolic acids	Phenolic acids	2538-87-6	2	2414.41	1914.07	3737.49	594.87	3887.38	2488.2	5505.39	6405.12	4811.01	434102	525522	416175	C05608	ko00940,ko01100,ko01110	--	--	--	--	--	1.58023	0.0575033	2.39891	1.26238	up	1.76324	0.0163776	0.482371	-1.05179	down
Cmqp003383	206.08	146.061	205.074	C11H11NO3	[M+H]+	Gentianamine	Alkaloids	Pyridine alkaloids	22952-54-1	2	7091.82	18226.6	22650.3	9	9	9	10098.6	9283.12	9	115449	91634.3	92659.8	C09961	-	1.90948	0.0746201	1776.62	10.7949	up	1.5366	0.184226	718.173	9.48819	up	1.09502	0.175288	2.4738	1.30673	up
MWSmce338	146.08	70.065	145.074	C6H11NO3	[M+H]+	N-Hydroxypipecolic acid	Alkaloids	Piperidine alkaloids	115819-92-6	3	235984	232394	344992	135805	132136	98424.6	476040	65379.3	115284	140701	134487	107825	-	-	1.76134	0.0454746	2.2201	1.15063	up	--	--	--	--	--	--	--	--	--	--
pmb2979	549.125	387.1	550.132	C25H26O14	[M-H]-	Hesperetin-7-O-(6''-malonyl)glucoside	Flavonoids	Flavanones	-	3	15098	9	14096.3	21190.9	54477.3	35495.9	9	9	9	127057	143586	106498	-	-	1.06006	0.0866402	0.262705	-1.92849	down	2.21201	0.0615365	0.000242884	-12.0074	down	1.50758	0.183984	1081.61	10.079	up
MWS0811	130.086	84.0818	129.079	C6H11NO2	[M+H]+	L-Pipecolic Acid	Organic acids	Organic acids	3105-95-1	1	7.00744e+06	2.06992e+07	1.7554e+07	8.36159e+06	6.29319e+06	7.14127e+06	8.54622e+06	2.01462e+07	5.64836e+06	4.64894e+06	6.05462e+06	6.13229e+06	C00408	ko00310,ko00960,ko01100,ko01110	1.28159	0.197345	2.07655	1.05419	up	--	--	--	--	--	--	--	--	--	--
pmb0069	122	105	121.053	C7H7NO	[M+H]+	Benzamide	Phenolic acids	Phenolic acids	55-21-0	3	9	9	9	15990.6	37728.8	30155.4	37415.5	17719.8	22181.3	65445.8	59025.7	48129.1	C09815	-	1.91098	0.0482284	0.000321908	-11.6011	down	--	--	--	--	--	2.08557	0.0496085	0.000349214	-11.4836	down
Zmzn000078	168.988	78.9583	169.998	C3H7O6P	[M-H]-	Dihydroxyacetone phosphate	Others	Saccharides	57-04-5	2	94419.6	89950	113302	29640.6	60642.9	50156.2	55621.6	104823	42894.4	84566.2	61739.3	77116.6	C00111	ko00010,ko00040,ko00051,ko00052,ko00561,ko00562,ko00564,ko00640,ko00710,ko00760,ko01100,ko01110,ko01200,ko01230	1.69776	0.0120236	2.11957	1.08377	up	--	--	--	--	--	--	--	--	--	--
mws2213	147.045	77.01	148.052	C9H8O2	[M-H]-	Cinnamic acid	Phenolic acids	Phenolic acids	140-10-3	3	3115.1	3103.91	3487.87	9	9	9	3883.01	4890.27	2538.79	14126	12397.1	10275.4	C00423	ko00130,ko00360,ko00940,ko00996,ko00999,ko01100,ko01110	1.91905	0.00152536	359.514	8.48991	up	2.2148	0.0312575	418.966	8.71069	up	--	--	--	--	--
YC512118	282.279	247.243	281.272	C18H35NO	[M+H]+	Oleamide (9-Octadecenamide)	Lipids	Free fatty acids	301-02-0	1	11043.4	11894.9	15866.3	11834.4	11042.6	14111.7	14674.3	37431	26570.6	21423	20009.7	15610.7	C19670	-	--	--	--	--	--	1.81884	0.166455	2.12702	1.08883	up	1.4978	0.175355	0.493221	-1.01969	down
Lmbn002737	119.05	93.0343	120.058	C8H8O	[M-H]-	3-Methylbenzaldehyde	Others	Aldehyde compounds	620-23-5	2	1177.52	9	583.983	9	9	9	9	9	9	169842	130935	122671	C07209	ko01100	1.35432	0.227064	65.5743	6.03506	up	--	--	--	--	--	1.49087	0.227064	65.5743	6.03506	up
mws0034	457.078	169.014	458.085	C22H18O11	[M-H]-	Epigallocatechin-3-gallate	Flavonoids	Flavanols	989-51-5	3	118405	53513.4	39633.2	52436.9	33405.8	23230	128693	184267	19838.4	56257.1	42435.8	40902.3	C09731	-	--	--	--	--	--	1.05943	0.260605	3.05116	1.60936	up	--	--	--	--	--
MWSHY0094	459.092	139.039	458.085	C22H18O11	[M+H]+	Gallocatechin gallate	Flavonoids	Flavanols	4233-96-9	3	47367.3	49943.5	20734.9	30876.2	25175.2	27166.9	75590.7	71956.2	30564.4	38029.3	27169.9	28242.6	-	-	--	--	--	--	--	1.63566	0.158222	2.14029	1.09781	up	--	--	--	--	--
Lmsn003297	449.109	287.056	450.116	C21H22O11	[M-H]-	3,4,2',4',6'-Pentahydroxychalcone-4'-O-glucoside	Flavonoids	Chalcones	-	3	9	9	9	3423.08	6188.5	9	9	9	9	18566.4	27359.5	27989.3	C16408	ko00941,ko01110	1.37066	0.215448	0.00280648	-8.47702	down	1.57704	0.215448	0.00280648	-8.47702	down	--	--	--	--	--
mws1401	175.108	84	174.101	C7H14N2O3	[M+H]+	L-Theanine	Amino acids and derivatives	Amino acids and derivatives	3081-61-6	3	177542	89551.2	77671.8	69773.4	41156.5	38676.4	139189	120572	80419.4	52944.1	57044.7	36295.9	C01047	-	1.48742	0.166248	2.30448	1.20444	up	1.86488	0.046119	2.27384	1.18513	up	--	--	--	--	--
Zmhp002730	627.156	303.051	626.148	C27H30O17	[M+H]+	6-Hydroxykaempferol-6,7-O-Diglucoside	Flavonoids	Flavonols	142674-16-6	3	133119	94027.7	141940	22362.8	48359	61744.9	49933.8	60950.5	42748.9	44111.1	28542.3	43593.8	-	-	1.67214	0.015199	2.78626	1.47833	up	--	--	--	--	--	1.98319	0.0283645	2.40239	1.26447	up
pmp000004	331.081	316.06	330.074	C17H14O7	[M+H]+	4',5,7-Trihydroxy-3',6-dimethoxyflavone (Jaceosidin)	Flavonoids	Flavones	18085-97-7	3	1027.23	4936.31	1719.98	2704.43	2505.27	2644.05	9	9	9	6243.87	4086.05	4364.17	-	-	--	--	--	--	--	2.21839	0.00051036	0.00343785	-8.18428	down	2.05689	0.168201	284.575	8.15266	up
mws1586	539.177	275	540.184	C25H32O13	[M-H]-	Oleuropein	Terpenoids	Monoterpenoids	32619-42-4	3	7878.38	11654.5	22408.4	12374.9	6032.41	16840.1	3636.63	7943.41	7680.04	21282.4	25538.8	15319.9	C09794	-	--	--	--	--	--	--	--	--	--	--	1.49444	0.218555	2.17763	1.12276	up
MWSHY0050	595.166	287.053	594.159	C27H30O15	[M+H]+	Kaempferol-3-O-rutinoside(Nicotiflorin)*	Flavonoids	Flavonols	17650-84-9	3	7915.96	9	6921.93	4944.68	9	1979.95	6919.95	10877.5	2971.43	7911.95	11948	7978.64	C21833	ko00944,ko01110	--	--	--	--	--	1.20291	0.175584	2.99538	1.58274	up	--	--	--	--	--
Lmjp002867	595.166	287.054	594.159	C27H30O15	[M+H]+	Kaempferol-3-O-neohesperidoside*	Flavonoids	Flavonols	32602-81-6	3	7915.96	9	6921.93	4944.68	9	1979.95	6919.95	10877.5	2971.43	7911.95	11948	7978.64	-	-	--	--	--	--	--	1.20291	0.175584	2.99538	1.58274	up	--	--	--	--	--
MWS1848	135.045	92.0274	136.052	C8H8O2	[M-H]-	Phenyl acetate	Phenolic acids	Phenolic acids	122-79-2	3	31809.6	33653.4	19371.1	9	9	9	47843.1	35524.7	29628.4	66249.9	59373.1	96752.2	C00548	-	1.91766	0.0242609	3142	11.6175	up	2.21257	0.0197074	4185.05	12.031	up	--	--	--	--	--
Lmsp004670	595.166	287.057	594.159	C27H30O15	[M+H]+	Kaempferol-3-O-glucoside-7-O-rhamnoside*	Flavonoids	Flavonols	-	3	9	9	9	9	9	9	7936.91	9	9432.02	3957.95	6920.18	6923.68	-	-	--	--	--	--	--	1.48601	0.186518	643.627	9.33008	up	1.5133	0.186518	0.00155369	-9.33008	down
mws0120	258.11	104.111	257.103	C8H20NO6P	[M+H]+	Choline Alfoscerate	Lipids	PC	28319-77-9	3	79598.4	99868.4	138025	43656.4	60641.4	41862.4	186578	77816.4	9	97476.4	51680.4	76546.4	C00670	ko00564,ko00565	1.71025	0.0663162	2.17222	1.11917	up	--	--	--	--	--	--	--	--	--	--
mws0355	441.083	169.02	442.09	C22H18O10	[M-H]-	Catechin gallate*	Flavonoids	Flavanols	130405-40-2	2	33679.5	32858.2	16496.1	18303.2	9832.91	12325.1	27105.3	54709.3	5825.49	27672.4	24698.2	42920.2	-	-	1.44445	0.110807	2.05218	1.03716	up	--	--	--	--	--	--	--	--	--	--
MWSmce706	129.065	56.0494	128.059	C5H8N2O2	[M+H]+	Cyclo(Ala-Gly)	Amino acids and derivatives	Amino acids and derivatives	4526-77-6	3	9	9	9	28614.7	42281.6	45352.6	38868.6	42731.8	47602.3	23369.2	32125.7	43929.3	-	-	1.91589	0.0171804	0.00023226	-12.072	down	--	--	--	--	--	2.08776	0.00342592	0.000208974	-12.2244	down
MWSmce346	517.133	163.039	516.127	C25H24O12	[M+H]+	1,3-O-Dicaffeoylquinic Acid (Cynarin)	Phenolic acids	Phenolic acids	30964-13-7	3	49692.3	23903.5	19858.2	36320.5	149255	41108.5	24872.8	23387.8	69771.3	25336.3	26310.6	43973.7	C10445	-	1.07019	0.35155	0.412266	-1.27835	down	--	--	--	--	--	--	--	--	--	--
Hmcp001629	697.159	449.1	696.153	C30H32O19	[M+H]+	Kaempferol-3-O-(6''-Malonyl)glucoside-7-O-Glucoside	Flavonoids	Flavonols	-	3	5809.82	21031.7	10094.7	5082.58	11006.3	11776.1	14528.7	21132.6	21868.4	16437.8	8548.54	16908.1	-	-	--	--	--	--	--	1.81153	0.0353128	2.06459	1.04585	up	--	--	--	--	--
Lmyn002788	183.03	124.016	184.037	C8H8O5	[M-H]-	Methyl gallate	Phenolic acids	Phenolic acids	99-24-1	3	26399.4	34723.2	59424.4	44855.2	94296.7	48925.8	31622.5	24997.9	23233.6	42558.3	20687.5	38065.8	-	-	--	--	--	--	--	1.90396	0.147326	0.42458	-1.23589	down	--	--	--	--	--
mws2118	435.13	166.7	436.137	C21H24O10	[M-H]-	Phloretin-2'-O-glucoside (Phlorizin)	Flavonoids	Chalcones	60-81-1	1	11110.9	25903.5	16873.4	9	9	9	9	9	9	10923.1	18052.2	22843.8	C01604	ko00941,ko01110	1.91479	0.0529667	1995.85	10.9628	up	--	--	--	--	--	2.08426	0.0529667	1995.85	10.9628	up
mws1078	138.055	92.1	137.048	C7H7NO2	[M+H]+	Anthranilic Acid	Phenolic acids	Phenolic acids	118-92-3	3	9	9	9	9	9	9	419419	179530	166845	162643	84583	102593	C00108	ko00380,ko00400,ko00996,ko01100,ko01110,ko01230	--	--	--	--	--	2.20532	0.089855	28362.7	14.7917	up	2.08416	0.089855	3.52575e-05	-14.7917	down
mws0262	149.009	87	150.016	C4H6O6	[M-H]-	L-Tartaric acid	Organic acids	Organic acids	87-69-4	3	9	9	9	27980.3	34768.5	15103.3	22269.4	33661.3	10427.5	13005.2	26116.7	17452.7	C00898	ko00630,ko01100	1.91616	0.0460318	0.000346811	-11.4936	down	--	--	--	--	--	2.07443	0.0810039	0.000406883	-11.2631	down
pmp000237	579.135	283.06	578.127	C26H26O15	[M+H]+	Apigenin-6-C-(2''-glucuronyl)xyloside	Flavonoids	Flavones	-	3	9	5427.76	4325.3	6459.45	12753.1	10802	9764.76	7534.95	9	5414.33	9628.42	5369.47	-	-	1.05943	0.0541829	0.325244	-1.6204	down	--	--	--	--	--	--	--	--	--	--
pme2589	159.1	87	160.037	C6H8O5	[M-H]-	2-Oxoadipic acid	Organic acids	Organic acids	3184-35-8	3	25567.7	39980.1	27535.8	9	9	9	9	9	9	36579.4	50127	76586.2	C00322	ko00300,ko00310,ko00380,ko01100,ko01110,ko01210,ko01230,ko01240	1.91801	0.0205102	3447.54	11.7514	up	--	--	--	--	--	2.08546	0.0205102	3447.54	11.7514	up
pmp000444	487.342	469.33	486.334	C30H46O5	[M+H]+	27,28-Dicarboxyl ursolic acid	Terpenoids	Triterpene	-	2	14750.3	8763.43	19928.7	9	9	9	9	9	9	539854	586039	1.03592e+06	-	-	1.91519	0.0462689	1608.98	10.6519	up	--	--	--	--	--	2.08856	0.0462689	1608.98	10.6519	up
MWSHY0035	463.087	287.055	462.08	C21H18O12	[M+H]+	Scutellarein-7-O-glucuronide (Scutellarin)	Flavonoids	Flavones	27740-01-8	3	6339.44	4297.44	2175.51	3259.26	2123.35	9	4261.84	8555.68	2178.35	7495.83	3232.95	5358.83	-	-	--	--	--	--	--	1.15461	0.226703	2.78134	1.47578	up	--	--	--	--	--
mws4167	463.087	287.057	462.08	C21H18O12	[M+H]+	Luteolin-7-O-glucuronide	Flavonoids	Flavones	29741-10-4	3	6339.44	4297.44	2175.51	3259.26	2123.35	9	4261.84	8555.68	2178.35	7495.83	3232.95	5358.83	C03515	ko00944	--	--	--	--	--	1.15461	0.226703	2.78134	1.47578	up	--	--	--	--	--
Zmsp004363	507.117	303.052	506.106	C23H22O13	[M+H]+	Quercetin-3-O-(6''-O-acetyl)glucoside	Flavonoids	Flavonols	-	3	12800.1	28584.9	9	24494.7	26247.5	15827.3	57173.9	51976.9	22859.3	16460.9	18974.3	7916.27	-	-	--	--	--	--	--	--	--	--	--	--	1.2218	0.0931426	0.313567	-1.67315	down
Zmyn000268	89.0247	71.02	90.0317	C3H6O3	[M-H]-	2,3-Dihydroxypropanal	Others	Saccharides	56-82-6	3	9	9	9	15387.8	9340.44	17894.1	24342	8987.99	17481.6	10380.8	19134.6	9607.89	C02154	-	1.91797	0.0305161	0.000633471	-10.6244	down	--	--	--	--	--	2.08445	0.0624382	0.000531375	-10.878	down
pme0295	146.081	86	145.074	C6H11NO3	[M+H]+	4-Acetamidobutyric acid	Organic acids	Organic acids	3025-96-5	3	416763	374476	9	510696	375942	386641	328960	1.0241e+06	582780	703600	710943	285593	C02946	ko00330,ko01100	--	--	--	--	--	--	--	--	--	--	1.11064	0.202023	0.408736	-1.29076	down
Lmjp002461	611.161	303.049	610.153	C27H30O16	[M+H]+	Quercetin-3-O-neohesperidoside*	Flavonoids	Flavonols	117611-67-3	3	47530.5	24944.3	10851.5	8586.43	8680.51	8700.35	17170.4	10874.3	9	9663.44	15072.6	6187.12	-	-	1.46189	0.215374	3.20889	1.68208	up	--	--	--	--	--	1.0955	0.221366	2.97023	1.57058	up
Lmsp004166	611.161	303.052	610.153	C27H30O16	[M+H]+	Quercetin-3-O-glucoside-7-O-rhamnoside*	Flavonoids	Flavonols	-	3	47530.5	24944.3	10851.5	8586.43	8680.51	8700.35	17170.4	10874.3	9	9663.44	15072.6	6187.12	-	-	1.46189	0.215374	3.20889	1.68208	up	--	--	--	--	--	1.0955	0.221366	2.97023	1.57058	up
Lmrj002087	247.129	86.09	246.121	C10H18N2O5	[M+H]+	L-Isoleucyl-L-Aspartate	Amino acids and derivatives	Amino acids and derivatives	-	2	342502	425200	388864	171943	73362.1	62703.4	382286	83906.9	290843	158531	386452	409476	-	-	1.72382	0.00392142	3.75498	1.90881	up	1.20533	0.226053	2.45784	1.29739	up	--	--	--	--	--
MWS1846	151.04	93.0347	152.047	C8H8O3	[M-H]-	Phenoxyacetic acid	Phenolic acids	Phenolic acids	122-59-8	3	13543.1	3991.06	2479.49	9	11285.1	20951.1	15127.2	10593.4	16041.4	8748.18	20646.4	23223.2	C02181	-	--	--	--	--	--	--	--	--	--	--	1.51111	0.15964	0.479232	-1.0612	down
mws0663	181.072	124	180.065	C7H8N4O2	[M+H]+	1,7-Dimethylxanthine	Nucleotides and derivatives	Nucleotides and derivatives	611-59-6	3	9	9	9	7350.67	6908.86	6082.2	9	17322.2	8858.45	5606.8	14922.8	11597.1	C13747	ko00232,ko01100,ko01110	1.91978	0.00300031	0.00132732	-9.55727	down	--	--	--	--	--	1.46661	0.223143	0.00103094	-9.92182	down
mws1499	149.046	59.0131	150.053	C5H10O5	[M-H]-	D-Arabinose	Others	Saccharides	10323-20-3	3	73727.3	27310.4	15206.9	90619.5	76274.6	70715.3	56854.9	68140	70579.1	17133.7	45656	47878.5	C00216	ko00040,ko00053,ko00520,ko01100,ko01250	1.35078	0.141016	0.489225	-1.03143	down	--	--	--	--	--	--	--	--	--	--
MWSmce682	149.046	59.0141	150.053	C5H10O5	[M-H]-	DL-Xylose	Others	Saccharides	25990-60-7	3	73727.3	27310.4	15206.9	90619.5	76274.6	70715.3	56854.9	68140	70579.1	17133.7	45656	47878.5	-	-	1.35078	0.141016	0.489225	-1.03143	down	--	--	--	--	--	--	--	--	--	--
mws0636	313.155	166	312.147	C18H20N2O3	[M+H]+	L-Phenylalanyl-L-phenylalanine	Amino acids and derivatives	Amino acids and derivatives	2577-40-4	3	5350.68	18297.8	15881.7	10869.3	4238.23	10733.9	12956.6	24685.4	17170.4	9677.87	9474.31	20455.8	-	-	--	--	--	--	--	1.69322	0.088068	2.1211	1.08481	up	--	--	--	--	--

## Sheet: Supply Table 5
Supply Table 5 Sample sequencing data evalution and statistics
Sample	Total Reads	Reads mapped	Unique mapped	Multi mapped	Read1 mapped	Read2 mapped	+' mapped	-' mapped
LL-1	44204350	42948247(97.16%)	41567379(94.03%)	1380868(3.12%)	20843237(47.15%)	20724142(46.88%)	20770339(46.99%)	20797040(47.05%)
LL-2	45842558	44575482(97.24%)	43116282(94.05%)	1459200(3.18%)	21588608(47.09%)	21527674(46.96%)	21544541(47.00%)	21571741(47.06%)
LL-3	46726986	45532569(97.44%)	44055174(94.28%)	1477395(3.16%)	22066375(47.22%)	21988799(47.06%)	22017192(47.12%)	22037982(47.16%)
RL-1	44866800	43028356(95.90%)	41620763(92.77%)	1407593(3.14%)	20857382(46.49%)	20763381(46.28%)	20792332(46.34%)	20828431(46.42%)
RL-2	48662760	47057983(96.70%)	45500207(93.50%)	1557776(3.20%)	22830770(46.92%)	22669437(46.58%)	22738361(46.73%)	22761846(46.77%)
RL-3	44179234	42909158(97.13%)	41525416(93.99%)	1383742(3.13%)	20799991(47.08%)	20725425(46.91%)	20751801(46.97%)	20773615(47.02%)
SL-1	44840664	43489501(96.99%)	42112506(93.92%)	1376995(3.07%)	21035971(46.91%)	21076535(47.00%)	21037465(46.92%)	21075041(47.00%)
SL-2	44246474	42928197(97.02%)	41512120(93.82%)	1416077(3.20%)	20801701(47.01%)	20710419(46.81%)	20742534(46.88%)	20769586(46.94%)
SL-3	44087624	42954092(97.43%)	41501039(94.13%)	1453053(3.30%)	20807733(47.20%)	20693306(46.94%)	20737694(47.04%)	20763345(47.10%)
